# Supplementary material for: Compartmentalized Regulation of Pulmonary and Systemic Inflammation in Critical COVID-19 Patients
Source: Viruses. 2023 Aug 8;15(8):1704. doi: 10.3390/v15081704 (PMC10458965; doi:10.3390/v15081704)
Supplement: Supplementary file 1 [file viruses-15-01704-s001.zip]

Archive with 1 entries (1 files):
- viruses-2493940-supplementary.pdf
